# Supplementary material for: Temporal changes in macrophage phenotype after peripheral nerve injury
Source: J Neuroinflammation. 2018 Jun 15;15:185. doi: 10.1186/s12974-018-1219-0 (PMC6003127; doi:10.1186/s12974-018-1219-0)
Supplement: Supplementary file 6 — Table S4a. Gene expression of bone marrow-derived macrophages from 3 mouse strains under 3 in vitro stimulation conditions. Log transformed mRNA transcript count mean +/−standard deviation & Tukey letters from linear mixed effect model with mouse as a random effect and an interaction term of strain*stimulation, followed by Benjamini and Hochberg false discovery rate (FDR) correction. p value for the interaction term is displayed. Table S4b. Gene expression of bone marrow-derived macrophages from 2 mouse strains under 3 in vitro stimulation conditions. Log transformed mRNA transcript count mean +/−standard deviation & Tukey letters from linear mixed effect model with mouse as a random effect and an interaction term of strain*stimulation, followed by Benjamini and Hochberg false discovery rate (FDR) correction. (ZIP 128 kb) [file 12974_2018_1219_MOESM6_ESM.zip]

Archive with 2 entries (2 files):
- Copy of Supplemental Table 4a.pdf
- Suppl table 4b.pdf
